# Supplementary material for: Predictors of Transition from Mild Cognitive Impairment to Normal Cognition and Dementia
Source: Behav Sci (Basel). 2025 Nov 14;15(11):1552. doi: 10.3390/bs15111552 (PMC12649382; doi:10.3390/bs15111552)
Supplement: Supplementary file 1 [file behavsci-15-01552-s001.zip]

Archive with 1 entries (1 files):
- behavsci-3821468-supplementary.pdf
